# Supplementary material for: Dihydroxyphenyl- and Heteroaromatic-Based Thienopyrimidinones to Tackle HIV-1 LEDGF/p75-Dependent IN Activity
Source: Molecules. 2023 Sep 19;28(18):6700. doi: 10.3390/molecules28186700 (PMC10537185; doi:10.3390/molecules28186700)
Supplement: Supplementary file 1 [file molecules-28-06700-s001.zip]

Archive with 1 entries (1 files):
- molecules-2514940-supplementary.pdf
